# Supplementary material for: The Association between Body Mass Index and Intra-Cortical Myelin: Findings from the Human Connectome Project
Source: Nutrients. 2021 Sep 16;13(9):3221. doi: 10.3390/nu13093221 (PMC8469469; doi:10.3390/nu13093221)
Supplement: Supplementary file 1 [file nutrients-13-03221-s001.zip]

Archive with 1 entries (1 files):
- nutrients-1339162-supplementary.pdf
